# Supplementary material for: Experience of Patients with Diabetes and Other Cardiovascular Risk Factors with Health Professionals and Healthcare in Spain
Source: J Clin Med. 2021 Jun 26;10(13):2831. doi: 10.3390/jcm10132831 (PMC8267612; doi:10.3390/jcm10132831)
Supplement: Supplementary file 1 [file jcm-10-02831-s001.zip]

Archive with 1 entries (1 files):
- jcm-1231511-supplementary.pdf
